# Supplementary material for: A Comparative Study of Some Procedures for Isolation of Fruit DNA of Sufficient Quality for PCR-Based Assays
Source: Molecules. 2020 Sep 20;25(18):4317. doi: 10.3390/molecules25184317 (PMC7570663; doi:10.3390/molecules25184317)
Supplement: Supplementary file 1 [file molecules-25-04317-s001.zip]

Archive with 17 entries (15 files):
- molecules-913289-supplementary-revised-2nd - original/
- molecules-913289-supplementary-revised-2nd - original/molecules 913289/
- molecules-913289-supplementary-revised-2nd - original/molecules 913289/S1 Primer sequences.pdf
- molecules-913289-supplementary-revised-2nd - original/molecules 913289/S10 raspberry qPCR.pdf
- molecules-913289-supplementary-revised-2nd - original/molecules 913289/S11 mango qPCR.pdf
- molecules-913289-supplementary-revised-2nd - original/molecules 913289/S12 apricot qPCR.pdf
- molecules-913289-supplementary-revised-2nd - original/molecules 913289/S13 plum qPCR.pdf
- molecules-913289-supplementary-revised-2nd - original/molecules 913289/S14 DNA amounts in qPCR assays.pdf
- molecules-913289-supplementary-revised-2nd - original/molecules 913289/S15 Workflow chart.tif
- molecules-913289-supplementary-revised-2nd - original/molecules 913289/S2 Electrophoresis, ITS2.pdf
- molecules-913289-supplementary-revised-2nd - original/molecules 913289/S3 Electrophoresis, species specific assays.pdf
- molecules-913289-supplementary-revised-2nd - original/molecules 913289/S4 banana qPCR.pdf
- molecules-913289-supplementary-revised-2nd - original/molecules 913289/S5 bilberry qPCR.pdf
- molecules-913289-supplementary-revised-2nd - original/molecules 913289/S6 peach qPCR.pdf
- molecules-913289-supplementary-revised-2nd - original/molecules 913289/S7 pear qPCR.pdf
- molecules-913289-supplementary-revised-2nd - original/molecules 913289/S8 apple qPCR.pdf
- molecules-913289-supplementary-revised-2nd - original/molecules 913289/S9 strawberry qPCR.pdf
